# Supplementary material for: Novel Potent and Selective Dopamine D4 Receptor Piperidine Antagonists as Potential Alternatives for the Treatment of Glioblastoma
Source: Pharmaceuticals (Basel). 2025 May 17;18(5):739. doi: 10.3390/ph18050739 (PMC12114630; doi:10.3390/ph18050739)
Supplement: Supplementary file 1 [file pharmaceuticals-18-00739-s001.zip]

Archive with 1 entries (1 files):
- pharmaceuticals-3563745-supplementary.pdf
